# Supplementary material for: Agrobacterium rhizogenes-Mediated Transformation for Generation of Composite Sugar Beet with Transgenic Adventitious Roots
Source: Plants (Basel). 2025 Sep 2;14(17):2747. doi: 10.3390/plants14172747 (PMC12430162; doi:10.3390/plants14172747)
Supplement: Supplementary file 1 [file plants-14-02747-s001.zip]

Archive with 7 entries (6 files):
- plants-3722403-supplementary/
- plants-3722403-supplementary/Figure S1.tif
- plants-3722403-supplementary/Figure S2.tif
- plants-3722403-supplementary/Figure S3.tif
- plants-3722403-supplementary/Figure S4.tif
- plants-3722403-supplementary/Supplementary Figure.pdf
- plants-3722403-supplementary/Table S1.xlsx
