# Supplementary material for: Agrobacterium rhizogenes-Mediated Transformation for Generation of Composite Sugar Beet with Transgenic Adventitious Roots
Source: Plants (Basel). 2025 Sep 2;14(17):2747. doi: 10.3390/plants14172747 (PMC12430162; doi:10.3390/plants14172747)
Supplement: Supplementary file 1 [file plants-14-02747-s001.zip › plants-3722403-supplementary/Table S1.xlsx]

## Sheet: Sheet1
Table S1. The primers of selected genes for PCR and qRT-PCR assay.
Gene Name	Forward primer	Reverse primer	Useage
HygR	AGGCTTGATCCCCAGTAAGTC	TCGAAAAATACCGCTGCGTAAA	PCR
BvHDAC2	TTGCAAGTGGGACCACAACA	TCAGGGCTAATCCTCACACAGC	qRT-PCR
GAPDH	GCTTTGAACGACCACTTCGC	ACGCCGAGAGCAACTTGAAC	qRT-PCR
